# Supplementary material for: Mechanosensory encoding in ex vivo muscle–nerve preparations
Source: Exp Physiol. 2023 Apr 29;109(1):35–44. doi: 10.1113/EP090763 (PMC10613129; doi:10.1113/EP090763)
Supplement: Supplementary file 1 — Supplemental findings [file EPH-109-35-s001.xlsx]

## Sheet: Supplemental data
Animal #	sex	File	temp	Solution	L0	ramp_velocity	afferent type	Peak firing rate	static firing rate	dynamic index
M39	M	cell 1	24C	Bicarb	2.5	20	Ia	67.0308	29.3064	38.7616
M39	M	cell 1	24C	Bicarb	2.5	40	Ia	80.7834	29.924	52.908
M39	M	cell 1	24C	Bicarb	2.5	60	Ia	92.4882	30.5917	64.6131
M39	M	cell 1	24C	Bicarb	5	20	Ia	77.0802	40.026	39.9279
M39	M	cell 1	24C	Bicarb	5	40	Ia	94.0171	40.2918	56.5299
M39	M	cell 1	24C	Bicarb	5	60	Ia	97.9807	39.5806	60.0703
M39	M	cell 1	24C	Bicarb	7.5	60	Ia	110.718	48.4485	64.678
M39	M	cell 2	24C	Bicarb	2.5	20	TO	47.8814	18.6094	29.5811
M39	M	cell 2	24C	Bicarb	2.5	40	TO	67.6021	20.6162	49.9516
M39	M	cell 2	24C	Bicarb	2.5	60	TO	78.3955	20.9533	59.7563
M39	M	cell 2	24C	Bicarb	5	20	TO	56.9056	27.6456	33.7407
M39	M	cell 2	24C	Bicarb	5	40	TO	66.3281	26.9186	40.9577
M39	M	cell 2	24C	Bicarb	5	60	TO	76.5236	27.1439	52.4051
M39	M	cell 2	24C	Bicarb	7.5	20	TO	72.156	39.4775	37.3339
M39	M	cell 2	24C	Bicarb	7.5	40	TO	69.3805	36.885	37.1353
M39	M	cell 2	24C	Bicarb	7.5	60	TO	88.8297	35.3241	56.9491
M39	M	cell 3	24C	Bicarb	2.5	20	Ia	54.4496	16.8653	40.4891
M39	M	cell 3	24C	Bicarb	2.5	40	Ia	67.8676	17.7137	51.7666
M39	M	cell 3	24C	Bicarb	2.5	60	Ia	76.3925	17.6641	58.0968
M39	M	cell 3	24C	Bicarb	5	20	Ia	61.063	22.6944	42.533
M39	M	cell 3	24C	Bicarb	5	40	Ia	75.872	23.7361	53.4393
M39	M	cell 3	24C	Bicarb	5	60	Ia	84.3186	23.3981	64.9016
M39	M	cell 3	24C	Bicarb	7.5	20	Ia	74.517	34.7532	44.7026
M39	M	cell 3	24C	Bicarb	7.5	40	Ia	82.5166	32.6364	55.2717
M39	M	cell 3	24C	Bicarb	7.5	60	Ia	92.7575	31.1044	65.7217
M40	F	cell 2	24C	Bicarb	2.5	20	II	28.8902	18.625	10.4127
M40	F	cell 2	24C	Bicarb	2.5	40	II	40.5925	20.3592	23.298
M40	F	cell 2	24C	Bicarb	2.5	60	II	30.7936	20.2559	11.8293
M40	F	cell 2	24C	Bicarb	5	20	II	41.7111	30.423	11.6311
M40	F	cell 2	24C	Bicarb	5	40	II	59.6893	35.9322	23.2026
M40	F	cell 2	24C	Bicarb	5	60	II	77.9206	35.5994	44.9051
M40	F	cell 2	24C	Bicarb	7.5	20	II	59.1797	44.7528	12.3139
M40	F	cell 2	24C	Bicarb	7.5	40	II	85.4118	48.737	39.2966
M40	F	cell 2	24C	Bicarb	7.5	60	II	64.116	46.8473	17.9238
M40	F	cell 2	24C	Bicarb	2.5	20	TO	45.5726	24.4961	21.7973
M40	F	cell 2	24C	Bicarb	2.5	40	TO	73.7729	30.295	48.0284
M40	F	cell 2	24C	Bicarb	2.5	60	TO	102.278	33.6595	72.3928
M40	F	cell 2	24C	Bicarb	5	20	TO	111.099	56.7277	59.5614
M40	F	cell 2	24C	Bicarb	5	40	TO	155.834	75.9837	86.2713
M40	F	cell 2	24C	Bicarb	5	60	TO	149.621	79.5429	81.9306
M40	F	cell 2	24C	Bicarb	7.5	20	TO	158.237	97.4421	69.7094
M40	F	cell 2	24C	Bicarb	7.5	40	TO	206.156	105.977	108.57
M40	F	cell 2	24C	Bicarb	7.5	60	TO	194.154	109.452	93.9063
M40	F	cell 4	24C	Bicarb	2.5	20	Ia	83.7457	31.4474	54.8534
M40	F	cell 4	24C	Bicarb	2.5	40	Ia	147.213	46.7202	104.816
M40	F	cell 4	24C	Bicarb	2.5	60	Ia	163.69	48.7868	116.977
M40	F	cell 4	24C	Bicarb	5	20	Ia	83.2946	64.9984	17.7045
M40	F	cell 4	24C	Bicarb	5	40	Ia	129.925	59.9345	74.266
M40	F	cell 4	24C	Bicarb	5	60	Ia	171.821	53.8478	118.974
M40	F	cell 4	24C	Bicarb	7.5	20	Ia	106.148	63.2041	42.5154
M40	F	cell 4	24C	Bicarb	7.5	40	Ia	109.915	51.783	60.2165
M41	M	cell 2	24C	Bicarb	2.5	20	Ia	65.8521	39.0991	28.6827
M41	M	cell 2	24C	Bicarb	2.5	40	Ia	68.6394	39.8865	32.1311
M41	M	cell 2	24C	Bicarb	2.5	60	Ia	106.967	41.1191	73.0608
M41	M	cell 2	24C	Bicarb	5	20	Ia	101.143	61.2835	44.8447
M41	M	cell 2	24C	Bicarb	5	40	Ia	104.104	55.9737	48.1308
M41	M	cell 2	24C	Bicarb	5	60	Ia	125.76	62.0158	68.3822
M41	M	cell 2	24C	Bicarb	7.5	20	Ia	92.9222	74.543	22.8168
M41	M	cell 2	24C	Bicarb	7.5	40	Ia	163.788	80.0054	83.7759
M41	M	cell 2	24C	Bicarb	7.5	60	Ia	165.208	76.7754	88.9898
M41	M	cell 2	24C	Bicarb	2.5	20	TO	53.237	39.137	15.7132
M41	M	cell 2	24C	Bicarb	2.5	40	TO	54.9739	33.9828	21.7617
M41	M	cell 2	24C	Bicarb	2.5	60	TO	57.0776	39.5155	17.5622
M41	M	cell 2	24C	Bicarb	5	20	TO	112.245	85.1426	27.1025
M41	M	cell 2	24C	Bicarb	5	40	TO	108.135	75.0751	33.0609
M41	M	cell 2	24C	Bicarb	5	60	TO	116.692	90.0901	26.6987
M41	M	cell 2	24C	Bicarb	7.5	20	TO	132.561	81.1668	51.3939
M41	M	cell 2	24C	Bicarb	7.5	40	TO	139.92	85.216	54.7043
M41	M	cell 2	24C	Bicarb	7.5	60	TO	143.116	73.7179	63.3989
M41	M	cell 2	24C	Bicarb	2.5	20	II	39.6665	20.7353	20.9617
M41	M	cell 2	24C	Bicarb	2.5	40	II	41.5966	18.1418	25.0498
M41	M	cell 2	24C	Bicarb	2.5	60	II	49.2781	19.4667	30.1568
M41	M	cell 2	24C	Bicarb	5	20	II	73.4176	40.0919	36.6286
M41	M	cell 2	24C	Bicarb	5	40	II	74.9391	34.1832	43.7731
M41	M	cell 2	24C	Bicarb	5	60	II	87.8465	36.2675	55.1121
M41	M	cell 2	24C	Bicarb	7.5	20	II	82.5772	59.1526	27.8917
M41	M	cell 2	24C	Bicarb	7.5	40	II	135.501	66.4729	69.0365
M41	M	cell 2	24C	Bicarb	7.5	60	II	127.877	66.6864	61.1908
M41	M	cell 3	24C	Bicarb	2.5	20	II	57.8965	40.9904	16.5013
M41	M	cell 3	24C	Bicarb	2.5	40	II	63.1149	39.6989	24.9984
M41	M	cell 3	24C	Bicarb	2.5	60	II	74.2902	40.2689	30.7059
M41	M	cell 3	24C	Bicarb	5	20	II	87.1264	60.0585	32.8647
M41	M	cell 3	24C	Bicarb	5	40	II	97.4813	60.6688	39.4988
M41	M	cell 3	24C	Bicarb	5	60	II	98.1721	58.7077	45.0729
M41	M	cell 3	24C	Bicarb	7.5	20	II	125.048	89.5091	39.9891
M41	M	cell 3	24C	Bicarb	7.5	40	II	102.412	78.6982	18.3575
M41	M	cell 3	24C	Bicarb	7.5	60	II	120.316	72.7792	50.5196
M41	M	cell 4	24C	Bicarb	2.5	20	II	102.26	64.9249	33.7696
M41	M	cell 4	24C	Bicarb	2.5	40	II	111.88	66.239	46.6408
M41	M	cell 4	24C	Bicarb	2.5	60	II	130.452	68.9977	66.2376
M41	M	cell 4	24C	Bicarb	5	20	II	135.564	97.3404	49.8549
M41	M	cell 4	24C	Bicarb	5	40	II	151.553	100.073	51.5981
M41	M	cell 4	24C	Bicarb	5	60	II	160.326	102.852	62.2248
M41	M	cell 4	24C	Bicarb	7.5	20	II	154.563	117.598	35.0704
M41	M	cell 4	24C	Bicarb	7.5	40	II	159.479	113.929	54.4981
M41	M	cell 4	24C	Bicarb	7.5	60	II	186.572	114.857	74.1524
M41	M	cell 5	24C	Bicarb	2.5	20	TO	60.1482	13.1859	48.0341
M41	M	cell 5	24C	Bicarb	2.5	40	TO	46.7031	10.8306	32.8425
M41	M	cell 5	24C	Bicarb	2.5	60	TO	84.285	15.3148	76.5391
M41	M	cell 5	24C	Bicarb	5	20	TO	75.86	35.2324	48.7418
M41	M	cell 5	24C	Bicarb	5	40	TO	85.2689	24.5197	59.4365
M41	M	cell 5	24C	Bicarb	5	60	TO	91.5432	28.3208	70.3986
M41	M	cell 5	24C	Bicarb	7.5	20	TO	92.4475	51.7724	47.2464
M41	M	cell 5	24C	Bicarb	7.5	40	TO	89.006	37.6495	71.9135
M41	M	cell 5	24C	Bicarb	7.5	60	TO	103.052	39.2818	86.4638
M41	M	cell 6	24C	Bicarb	2.5	20	II	60.5741	32.3538	30.6527
M41	M	cell 6	24C	Bicarb	2.5	40	II	47.0325	31.6581	17.1054
M41	M	cell 6	24C	Bicarb	2.5	60	II	75.9266	32.5101	46.7095
M41	M	cell 6	24C	Bicarb	5	20	II	81.104	49.053	39.965
M41	M	cell 6	24C	Bicarb	5	40	II	92.5442	47.2547	50.7127
M41	M	cell 6	24C	Bicarb	5	60	II	103.242	47.7212	62.3716
M41	M	cell 6	24C	Bicarb	7.5	20	II	104.607	64.3575	51.4993
M41	M	cell 6	24C	Bicarb	7.5	40	II	99.6395	59.5108	46.6541
M41	M	cell 6	24C	Bicarb	7.5	60	II	114.218	62.3825	61.1459
M41	M	cell 6	24C	Bicarb	7.5	60	II	146.91	92.6527	65.6978
M43	M	cell 3	24C	HEPES	7.5	20	TO	34.8773	22.0574	12.8199
M43	M	cell 3	24C	HEPES	7.5	40	TO	42.1987	23.455	18.7436
M43	M	cell 3	24C	HEPES	7.5	60	TO	46.4752	21.1192	25.3559
M43	M	cell 4	24C	HEPES	2.5	20	TO	16.3174	11.6653	4.60334
M43	M	cell 4	24C	HEPES	2.5	40	TO	21.4955	11.3031	10.1444
M43	M	cell 4	24C	HEPES	2.5	60	TO	12.1212	11.0928	1.2896
M43	M	cell 4	24C	HEPES	5	20	TO	24.0258	16.3392	8.00636
M43	M	cell 4	24C	HEPES	5	40	TO	25.5129	15.9348	10.1547
M43	M	cell 4	24C	HEPES	5	60	TO	31.3069	15.5257	16.1327
M43	M	cell 4	24C	HEPES	7.5	20	TO	31.8658	21.2367	11.3935
M43	M	cell 4	24C	HEPES	7.5	40	TO	33.3207	19.9032	14.277
M43	M	cell 4	24C	HEPES	7.5	60	TO	36.0275	19.2845	17.754
M44	F	cell 1	24C	HEPES	2.5	20	II	56.8185	32.3893	34.68
M44	F	cell 1	24C	HEPES	2.5	40	II	71.1235	37.3413	34.0267
M44	F	cell 1	24C	HEPES	2.5	60	II	30.0644	37.3681	1.42058
M44	F	cell 1	24C	HEPES	5	20	II	65.1193	43.3755	22.612
M44	F	cell 1	24C	HEPES	5	40	II	75.8167	44.7807	33.4573
M44	F	cell 1	24C	HEPES	5	60	II	83.1144	43.2293	48.1269
M44	F	cell 1	24C	HEPES	7.5	20	II	65.1952	46.4184	20.78
M44	F	cell 1	24C	HEPES	7.5	40	II	80.1264	46.534	35.1883
M44	F	cell 1	24C	HEPES	7.5	60	II	87.1229	46.3998	43.3033
M44	F	cell 2	24C	HEPES	2.5	20	II	14.5369	6.91977	7.94052
M44	F	cell 2	24C	HEPES	2.5	40	II	12.1487	7.14873	5.50189
M44	F	cell 2	24C	HEPES	2.5	60	II	15.8694	7.3645	8.5048
M44	F	cell 2	24C	HEPES	5	20	II	14.5707	8.26688	6.68466
M44	F	cell 2	24C	HEPES	5	40	II	21.4792	8.76	12.9967
M44	F	cell 2	24C	HEPES	5	60	II	19.7307	8.85068	11.0951
M44	F	cell 2	24C	HEPES	7.5	20	II	25.0463	10.8863	16.1443
M44	F	cell 2	24C	HEPES	7.5	40	II	23.3298	15.8393	12.9184
M44	F	cell 2	24C	HEPES	7.5	60	II	23.5443	11.2903	13.5441
M44	F	cell 3	24C	HEPES	2.5	20	II	10.4634	0.221187	10.3781
M44	F	cell 3	24C	HEPES	2.5	40	II	39.2357	0.41214	39.0686
M44	F	cell 3	24C	HEPES	2.5	60	II	27.8884	0.098304	27.7237
M44	F	cell 3	24C	HEPES	5	20	II	24.5413	12.7855	12.3456
M44	F	cell 3	24C	HEPES	5	40	II	36.2499	15.3992	21.4619
M44	F	cell 3	24C	HEPES	5	60	II	40.4564	15.3634	25.8842
M44	F	cell 3	24C	HEPES	7.5	20	II	31.4354	18.852	13.8505
M44	F	cell 3	24C	HEPES	7.5	40	II	38.1265	16.9962	27.9493
M44	F	cell 3	24C	HEPES	7.5	60	II	21.7733	13.1409	10.2518
M45	F	cell 1	24C	HEPES	2.5	20	TO	49.8409	25.2327	26.593
M45	F	cell 1	24C	HEPES	2.5	40	TO	53.0883	25.731	28.9786
M45	F	cell 1	24C	HEPES	2.5	60	TO	57.1868	25.6311	33.6447
M45	F	cell 1	24C	HEPES	5	20	TO	65.5783	34.9188	34.4235
M45	F	cell 1	24C	HEPES	5	40	TO	79.4941	36.7015	46.5869
M45	F	cell 1	24C	HEPES	5	60	TO	99.8386	36.6741	67.0922
M45	F	cell 1	24C	HEPES	7.5	20	TO	73.1657	39.6716	37.3232
M45	F	cell 1	24C	HEPES	7.5	40	TO	76.864	35.9004	43.8532
M45	F	cell 1	24C	HEPES	7.5	60	TO	90.3908	44.2027	48.2291
M45	F	cell 2	24C	HEPES	2.5	20	II	29.3246	17.2851	12.373
M45	F	cell 2	24C	HEPES	2.5	40	II	39.3898	17.6076	22.3384
M45	F	cell 2	24C	HEPES	2.5	60	II	24.9438	17.6665	6.99538
M45	F	cell 2	24C	HEPES	5	20	II	45.0911	24.0491	22.3006
M45	F	cell 2	24C	HEPES	5	40	II	52.9356	24.4956	30.1337
M45	F	cell 2	24C	HEPES	5	60	II	58.5428	23.8429	34.9148
M45	F	cell 2	24C	HEPES	7.5	20	II	51.8055	30.1781	22.4743
M45	F	cell 2	24C	HEPES	7.5	40	II	64.2733	28.8155	36.4821
M45	F	cell 2	24C	HEPES	7.5	60	II	66.0141	28.134	39.1555
M45	F	cell 2	24C	HEPES	5	20	TO	44.712	14.4246	42.3209
M45	F	cell 2	24C	HEPES	5	40	TO	63.819	11.1558	61.606
M45	F	cell 2	24C	HEPES	5	60	TO	62.9955	11.6148	60.9532
M45	F	cell 2	24C	HEPES	7.5	20	TO	51.8055	30.1781	22.4743
M45	F	cell 2	24C	HEPES	7.5	40	TO	64.2733	28.8155	36.4821
M45	F	cell 2	24C	HEPES	7.5	60	TO	66.0141	28.134	39.1555
M45	F	cell 4	24C	HEPES	2.5	20	II	32.0451	19.9311	12.9494
M45	F	cell 4	24C	HEPES	2.5	40	II	22.3384	19.9155	2.96005
M45	F	cell 4	24C	HEPES	2.5	60	II	37.3864	19.2548	19.1028
M45	F	cell 4	24C	HEPES	5	20	II	43.3625	26.7071	17.9276
M45	F	cell 4	24C	HEPES	5	40	II	31.632	26.0234	7.30688
M45	F	cell 4	24C	HEPES	5	60	II	44.8942	25.6084	20.6606
M45	F	cell 4	24C	HEPES	7.5	20	II	53.762	31.3484	23.165
M45	F	cell 4	24C	HEPES	7.5	40	II	46.8345	30.7813	18.1598
M45	F	cell 4	24C	HEPES	7.5	60	II	61.1165	31.7959	30.7927
M45	F	cell 5	24C	HEPES	5	20	II	50.1368	19.5407	32.4351
M45	F	cell 5	24C	HEPES	5	40	II	66.0276	16.0464	51.8258
M45	F	cell 5	24C	HEPES	5	60	II	63.5158	19.069	47.5975
M45	F	cell 5	24C	HEPES	7.5	20	II	66.3626	32.6566	35.1407
M45	F	cell 5	24C	HEPES	7.5	40	II	62.1384	26.5194	38.1666
M45	F	cell 5	24C	HEPES	7.5	60	II	86.612	25.6398	63.771
M45	F	cell 6	24C	HEPES	2.5	20	II	20.0932	11.6941	8.53871
M45	F	cell 6	24C	HEPES	2.5	40	II	24.0541	11.7177	12.6997
M45	F	cell 6	24C	HEPES	2.5	60	II	24.4726	11.733	12.9727
M45	F	cell 6	24C	HEPES	5	20	II	29.157	17.2483	14.0597
M45	F	cell 6	24C	HEPES	5	40	II	36.0334	15.851	20.5953
M45	F	cell 6	24C	HEPES	5	60	II	46.6256	15.9411	31.326
M45	F	cell 6	24C	HEPES	7.5	20	II	38.4446	20.7965	18.8171
M45	F	cell 6	24C	HEPES	7.5	40	II	47.2377	20.4931	27.7032
M45	F	cell 6	24C	HEPES	7.5	60	II	57.0215	19.8692	38.5835
M46	M	cell 2	24C	HEPES	2.5	20	II	11.8499	4.60072	7.68445
M46	M	cell 2	24C	HEPES	2.5	40	II	19.6173	6.01106	13.8723
M46	M	cell 2	24C	HEPES	2.5	60	II	26.9174	6.69229	20.6437
M46	M	cell 2	24C	HEPES	5	20	II	19.0381	10.6811	8.65215
M46	M	cell 2	24C	HEPES	5	40	II	23.4746	10.4168	13.3753
M46	M	cell 2	24C	HEPES	5	60	II	33.6931	10.9886	23.2675
M46	M	cell 2	24C	HEPES	7.5	20	II	23.2514	12.9765	10.6285
M46	M	cell 2	24C	HEPES	7.5	40	II	33.3001	14.3452	19.5357
M46	M	cell 2	24C	HEPES	7.5	60	II	38.6408	14.1066	25.1556
M46	M	cell 3	24C	HEPES	5	20	II	13.3555	8.5995	10.0937
M46	M	cell 3	24C	HEPES	5	40	II	19.0214	10.3266	9.05636
M46	M	cell 3	24C	HEPES	5	60	II	24.6673	10.4072	14.5034
M46	M	cell 3	24C	HEPES	7.5	20	II	25.2742	13.102	12.5866
M46	M	cell 3	24C	HEPES	7.5	40	II	32.786	13.5134	19.6462
M46	M	cell 3	24C	HEPES	7.5	60	II	26.2525	13.3669	13.8811
M47	M	cell 2	24C	Bicarb	2.5	20	II	43.3662	23.6003	21.3579
M47	M	cell 2	24C	Bicarb	2.5	40	II	49.1217	23.1381	27.5653
M47	M	cell 2	24C	Bicarb	2.5	60	II	60.3966	23.6046	38.1714
M47	M	cell 2	24C	Bicarb	5	20	II	61.0056	34.692	28.9824
M47	M	cell 2	24C	Bicarb	5	40	II	71.5628	34.3459	39.671
M47	M	cell 2	24C	Bicarb	5	60	II	84.6426	35.5123	52.6307
M47	M	cell 2	24C	Bicarb	7.5	20	II	80.5228	48.0839	36.3162
M47	M	cell 3	24C	Bicarb	2.5	20	II	79.9376	45.9624	35.9759
M47	M	cell 3	24C	Bicarb	2.5	40	II	96.5388	46.2092	51.4151
M47	M	cell 3	24C	Bicarb	2.5	60	II	93.2081	48.0911	47.8624
M47	M	cell 3	24C	Bicarb	5	20	II	109.022	62.9448	47.6516
M47	M	cell 3	24C	Bicarb	5	40	II	121.733	63.7351	60.2032
M47	M	cell 3	24C	Bicarb	5	60	II	110.787	66.27	46.6908
M47	M	cell 3	24C	Bicarb	7.5	20	II	117.271	78.2093	41.4633
M47	M	cell 3	24C	Bicarb	7.5	40	II	125.652	79.3642	52.9459
M47	M	cell 3	24C	Bicarb	7.5	60	II	103.154	81.6637	25.2692
M48	F	cell 2	24C	Bicarb	2.5	20	II	27.9509	18.5969	10.3202
M48	F	cell 2	24C	Bicarb	2.5	40	II	35.9982	20.3172	16.2971
M48	F	cell 2	24C	Bicarb	2.5	60	II	41.4758	20.6542	21.7223
M48	F	cell 2	24C	Bicarb	5	20	II	40.9941	24.7528	18.0717
M48	F	cell 2	24C	Bicarb	5	40	II	55.1977	26.6173	29.6204
M48	F	cell 2	24C	Bicarb	5	60	II	66.8797	27.614	40.9095
M48	F	cell 2	24C	Bicarb	7.5	20	II	47.1505	29.0545	19.6733
M48	F	cell 2	24C	Bicarb	7.5	40	II	58.2228	30.5568	29.4429
M48	F	cell 2	24C	Bicarb	7.5	60	II	68.3653	30.7718	39.5703
M48	F	cell 3	24C	Bicarb	2.5	20	II	32.5408	18.7046	14.585
M48	F	cell 3	24C	Bicarb	2.5	40	II	47.3487	20.4004	28.4738
M48	F	cell 3	24C	Bicarb	2.5	60	II	45.2094	21.3147	25.3653
M48	F	cell 3	24C	Bicarb	5	20	II	45.5871	26.7863	20.655
M48	F	cell 3	24C	Bicarb	5	40	II	57.9821	29.196	31.092
M48	F	cell 3	24C	Bicarb	5	60	II	67.8548	29.1127	40.9629
M48	F	cell 3	24C	Bicarb	7.5	20	II	53.0422	32.1695	22.8119
M48	F	cell 3	24C	Bicarb	7.5	40	II	66.188	34.4115	33.9921
M48	F	cell 3	24C	Bicarb	7.5	60	II	78.7476	35.3115	46.341
M48	F	cell 4	24C	Bicarb	7.5	40	II	82.6134	41.2184	82.39
M48	F	cell 7	24C	Bicarb	7.5	40	II	56.8298	38.3101	56.5837
M48	F	cell 8	24C	Bicarb	2.5	20	TO	41.5109	20.8563	21.9296
M48	F	cell 8	24C	Bicarb	2.5	40	TO	33.266	22.7563	12.8403
M48	F	cell 8	24C	Bicarb	2.5	60	TO	60.6113	22.796	39.9872
M48	F	cell 8	24C	Bicarb	5	20	TO	54.3575	32.4901	28.2953
M48	F	cell 8	24C	Bicarb	5	40	TO	56.2896	35.6776	25.2281
M48	F	cell 8	24C	Bicarb	5	60	TO	72.3574	35.8125	40.5647
M48	F	cell 8	24C	Bicarb	7.5	20	TO	73.584	44.3275	31.9526
M48	F	cell 8	24C	Bicarb	7.5	40	TO	96.4424	47.6154	52.6973
M48	F	cell 8	24C	Bicarb	7.5	60	TO	81.6037	49.7473	34.8621
M49	M	cell 1	24C	Bicarb	2.5	20	Ia	41.7775	20.598	22.2804
M49	M	cell 1	24C	Bicarb	2.5	40	Ia	65.281	22.6093	44.0856
M49	M	cell 1	24C	Bicarb	2.5	60	Ia	61.4189	23.7967	40.1298
M49	M	cell 1	24C	Bicarb	5	20	Ia	63.1469	31.2009	34.7787
M49	M	cell 1	24C	Bicarb	5	40	Ia	94.168	35.9168	62.6109
M49	M	cell 1	24C	Bicarb	5	60	Ia	117.869	37.5808	85.6205
M49	M	cell 1	24C	Bicarb	7.5	20	Ia	72.9939	40.4893	37.6995
M49	M	cell 1	24C	Bicarb	7.5	40	Ia	108.422	47.6905	65.9028
M49	M	cell 1	24C	Bicarb	7.5	60	Ia	102.361	48.959	59.0253
M49	M	cell 2	24C	Bicarb	2.5	20	Ia	87.9239	49.5888	40.8397
M49	M	cell 2	24C	Bicarb	2.5	40	Ia	142.338	56.1944	89.532
M49	M	cell 2	24C	Bicarb	2.5	60	Ia	153.849	56.2422	104.192
M49	M	cell 2	24C	Bicarb	5	20	Ia	137.815	99.4459	43.2068
M49	M	cell 2	24C	Bicarb	5	40	Ia	158.25	107.296	56.3749
M49	M	cell 2	24C	Bicarb	5	60	Ia	175.591	108.186	75.2475
M49	M	cell 2	24C	Bicarb	7.5	20	Ia	146.229	115.818	34.8746
M49	M	cell 2	24C	Bicarb	7.5	40	Ia	178.334	131.196	60.9131
M49	M	cell 2	24C	Bicarb	7.5	60	Ia	195.406	133.333	52.9888
M50	M	cell 1	24C	Bicarb	2.5	20	II	54.2177	16.8762	40.7506
M50	M	cell 1	24C	Bicarb	2.5	40	II	76.3631	20.2262	59.3377
M50	M	cell 1	24C	Bicarb	2.5	60	II	84.7765	21.6991	66.5222
M50	M	cell 1	24C	Bicarb	5	20	II	87.2777	36.7869	58.0738
M50	M	cell 1	24C	Bicarb	5	40	II	72.4757	23.7206	52.8731
M50	M	cell 1	24C	Bicarb	5	60	II	80.1393	25.0103	59.9152
M50	M	cell 1	24C	Bicarb	7.5	20	II	73.9687	32.2253	47.674
M50	M	cell 1	24C	Bicarb	7.5	40	II	79.3881	34.456	50.5576
M50	M	cell 1	24C	Bicarb	7.5	60	II	99.8004	36.2336	69.3868
M50	M	cell 2	24C	Bicarb	2.5	20	II	33.9372	20.0264	14.8033
M50	M	cell 2	24C	Bicarb	2.5	40	II	48.9179	23.3091	26.3608
M50	M	cell 2	24C	Bicarb	2.5	60	II	45.1468	24.2836	22.2145
M50	M	cell 2	24C	Bicarb	5	20	II	65.7519	39.4333	30.1496
M50	M	cell 2	24C	Bicarb	5	40	II	77.79	39.7163	41.7156
M50	M	cell 2	24C	Bicarb	5	60	II	92.3239	40.5248	55.2888
M50	M	cell 2	24C	Bicarb	7.5	20	II	92.6449	60.8429	35.7617
M50	M	cell 2	24C	Bicarb	7.5	40	II	109.423	61.778	51.2871
M50	M	cell 2	24C	Bicarb	7.5	60	II	112.129	61.6371	55.5018
M50	M	cell 3	24C	Bicarb	7.5	40	II	108.966	46.159	106.311
M50	M	cell 4	24C	Bicarb	2.5	20	II	76.9205	40.8023	37.8567
M50	M	cell 4	24C	Bicarb	2.5	40	II	93.292	40.9764	54.7917
M50	M	cell 4	24C	Bicarb	2.5	60	II	112.394	41.1431	74.2211
M50	M	cell 4	24C	Bicarb	5	20	II	108.485	55.0064	57.0293
M50	M	cell 4	24C	Bicarb	5	40	II	122.962	54.7902	72.8096
M50	M	cell 4	24C	Bicarb	5	60	II	136.988	54.7037	88.2992
M50	M	cell 4	24C	Bicarb	7.5	20	Ia	109.678	59.2061	56.4941
M50	M	cell 4	24C	Bicarb	7.5	40	Ia	124.804	60.9973	70.7926
M50	M	cell 4	24C	Bicarb	7.5	60	Ia	139.065	62.7352	81.0198
M50	M	cell 5	24C	Bicarb	7.5	60	Ia	158.317	91.4047	73.3798
M50	M	cell 6	24C	Bicarb	7.5	60	Ia	153.267	107.306	61.0394
M53	F	cell 1	24C	Bicarb	2.5	20	II	43.2006	33.2573	9.25025
M53	F	cell 1	24C	Bicarb	2.5	40	II	49.1266	32.4964	17.3213
M53	F	cell 1	24C	Bicarb	2.5	60	II	41.6536	32.2562	10.4222
M53	F	cell 1	24C	Bicarb	5	20	II	54.5416	42.6082	11.6047
M53	F	cell 1	24C	Bicarb	5	40	II	59.9645	43.7829	17.6973
M53	F	cell 1	24C	Bicarb	5	60	II	66.1109	45.5164	22.0409
M53	F	cell 1	24C	Bicarb	7.5	20	II	66.6165	55.3679	12.7104
M53	F	cell 1	24C	Bicarb	7.5	40	II	75.7576	60.3121	17.4726
M53	F	cell 1	24C	Bicarb	7.5	60	II	85.1176	56.9183	29.9827
M53	F	cell 2	24C	Bicarb	2.5	20	Ia	79.0569	36.4792	44.5708
M53	F	cell 2	24C	Bicarb	2.5	40	Ia	124.494	39.4129	87.0614
M53	F	cell 2	24C	Bicarb	2.5	60	Ia	155.927	39.516	117.749
M53	F	cell 2	24C	Bicarb	5	20	Ia	99.998	49.6573	54.6307
M53	F	cell 2	24C	Bicarb	5	40	Ia	148.722	49.6024	103.441
M53	F	cell 2	24C	Bicarb	5	60	Ia	147.766	37.7947	114.424
M53	F	cell 2	24C	Bicarb	7.5	20	Ia	121.348	73.1195	46.6154
M53	F	cell 2	24C	Bicarb	7.5	40	Ia	150.904	70.8015	82.9521
M53	F	cell 2	24C	Bicarb	7.5	60	Ia	141.187	60.656	82.2182
M54	M	cell 1	24C	Bicarb	2.5	20	II	5.47486	4.48877	4.96159
M54	M	cell 1	24C	Bicarb	2.5	40	II	25.6949	6.69812	22.9091
M54	M	cell 1	24C	Bicarb	2.5	60	II	34.5473	7.16411	31.0618
M54	M	cell 1	24C	Bicarb	5	20	II	26.0712	13.5066	14.3598
M54	M	cell 1	24C	Bicarb	5	40	II	48.0602	20.613	30.3783
M54	M	cell 1	24C	Bicarb	5	60	II	71.6597	22.4133	51.1652
M54	M	cell 1	24C	Bicarb	7.5	20	II	56.7759	27.7914	30.2306
M54	M	cell 1	24C	Bicarb	7.5	40	II	81.7247	33.9801	51.2166
M54	M	cell 1	24C	Bicarb	7.5	60	II	101.786	34.0262	71.3957
M56	F	Cell 2	34C	Bicarb	2.5	20	II	10.9049	7.98256	2.92236
M56	F	Cell 2	34C	Bicarb	2.5	40	II	6.88624	7.18197	-0.295728
M56	F	Cell 2	34C	Bicarb	2.5	60	II	2.45284	4.32909	-1.87625
M56	F	Cell 2	34C	Bicarb	5	20	II	20.1014	12.3321	7.76933
M56	F	Cell 2	34C	Bicarb	5	40	II	18.4124	11.2883	7.12408
M56	F	Cell 2	34C	Bicarb	5	60	II	18.5198	12.632	5.88784
M56	F	Cell 2	34C	Bicarb	7.5	20	II	38.1969	18.4939	19.703
M56	F	Cell 2	34C	Bicarb	7.5	40	II	36.8079	18.8152	17.9927
M56	F	Cell 2	34C	Bicarb	7.5	60	II	35.0799	15.9863	19.0936
M56	F	Cell 3	34C	Bicarb	2.5	20	TO	12.6478	7.57599	5.07176
M56	F	Cell 3	34C	Bicarb	2.5	40	TO	5.69072	9.41856	-3.72784
M56	F	Cell 3	34C	Bicarb	2.5	60	TO	7.87004	9.79681	-1.92677
M56	F	Cell 3	34C	Bicarb	5	20	TO	32.2235	16.4775	15.7459
M56	F	Cell 3	34C	Bicarb	5	40	TO	35.9318	16.6592	19.2726
M56	F	Cell 3	34C	Bicarb	5	60	TO	42.3162	16.2688	26.0474
M56	F	Cell 3	34C	Bicarb	7.5	20	TO	52.6716	26.1745	26.4971
M56	F	Cell 3	34C	Bicarb	7.5	40	TO	65.1949	26.6251	38.5698
M56	F	Cell 3	34C	Bicarb	7.5	60	TO	67.948	25.5047	42.4434
M56	F	Cell 5	34C	Bicarb	2.5	20	Ia	75.6766	38.1401	37.5364
M56	F	Cell 5	34C	Bicarb	2.5	40	Ia	98.5998	40.5091	58.0907
M56	F	Cell 5	34C	Bicarb	2.5	60	Ia	131.973	41.5185	90.4542
M56	F	Cell 5	34C	Bicarb	5	20	Ia	155.772	65.5195	90.2528
M56	F	Cell 5	34C	Bicarb	5	40	Ia	188.458	61.2876	127.17
M56	F	Cell 5	34C	Bicarb	5	60	Ia	231.694	64.4722	167.222
M56	F	Cell 5	34C	Bicarb	7.5	20	Ia	182.738	80.2647	102.473
M56	F	Cell 5	34C	Bicarb	7.5	40	Ia	232.687	73.2086	159.479
M56	F	Cell 5	34C	Bicarb	7.5	60	Ia	252.864	71.1445	181.72
M57	M	Cell 2	34C	Bicarb	5	20	II	99.256	89.6795	9.57653
M57	M	Cell 2	34C	Bicarb	5	40	II	113.28	97.1836	16.0965
M57	M	Cell 2	34C	Bicarb	5	60	II	120.889	91.5505	29.3388
M57	M	Cell 2	34C	Bicarb	7.5	20	II	111.486	91.9748	19.5109
M57	M	Cell 2	34C	Bicarb	7.5	40	II	116.092	95.2443	20.8475
M57	M	Cell 2	34C	Bicarb	7.5	60	II	128.3	94.6808	33.6188
M57	M	Cell 3	34C	Bicarb	2.5	20	II	40.8761	39.3486	1.52747
M57	M	Cell 3	34C	Bicarb	2.5	40	II	44.2228	37.9159	6.30688
M57	M	Cell 3	34C	Bicarb	2.5	60	II	12.7633	39.1987	-26.4354
M57	M	Cell 3	34C	Bicarb	5	20	II	63.6397	43.4955	20.1442
M57	M	Cell 3	34C	Bicarb	5	40	II	70.4843	42.8254	27.659
M57	M	Cell 3	34C	Bicarb	5	60	II	85.4805	48.0807	37.3998
M57	M	Cell 3	34C	Bicarb	7.5	20	II	102.711	63.141	39.5704
M57	M	Cell 3	34C	Bicarb	7.5	40	II	105.214	57.1749	48.0387
M57	M	Cell 3	34C	Bicarb	7.5	60	II	124.555	56.2491	68.3058
M57	M	Cell 4	34C	Bicarb	7.5	20	II	74.998	31.1055	43.8925
M57	M	Cell 4	34C	Bicarb	7.5	40	II	85.587	37.24	48.347
M57	M	Cell 4	34C	Bicarb	7.5	60	II	87.217	34.4532	52.7638
M57	M	Cell 5	34C	Bicarb	2.5	20	Ia	78.4699	42.9813	35.4886
M57	M	Cell 5	34C	Bicarb	2.5	40	Ia	78.7469	46.9378	31.8091
M57	M	Cell 5	34C	Bicarb	2.5	60	Ia	182.078	30.3061	151.772
M57	M	Cell 5	34C	Bicarb	5	20	Ia	100.728	39.4491	61.2788
M57	M	Cell 5	34C	Bicarb	5	40	Ia	101.636	42.8326	58.8034
M57	M	Cell 5	34C	Bicarb	5	60	Ia	143.742	29.5548	114.187
M57	M	Cell 5	34C	Bicarb	7.5	20	Ia	119.51	55.5302	63.9797
M57	M	Cell 5	34C	Bicarb	7.5	40	Ia	136.654	43.0465	93.6079
M57	M	Cell 5	34C	Bicarb	7.5	60	Ia	144.681	41.1702	103.511
M58	F	Cell 1	34C	Bicarb	2.5	20	II	50.0052	43.591	6.41413
M58	F	Cell 1	34C	Bicarb	2.5	40	II	54.5718	43.0394	11.5324
M58	F	Cell 1	34C	Bicarb	2.5	60	II	46.0788	44.1054	1.97336
M58	F	Cell 1	34C	Bicarb	5	20	II	64.066	50.4591	13.6069
M58	F	Cell 1	34C	Bicarb	5	40	II	80.1514	58.0304	22.121
M58	F	Cell 1	34C	Bicarb	5	60	II	89.4737	60.0325	29.4412
M58	F	Cell 1	34C	Bicarb	7.5	20	II	88.8547	67.2245	21.6302
M58	F	Cell 1	34C	Bicarb	7.5	40	II	114.599	85.9454	28.6533
M58	F	Cell 1	34C	Bicarb	7.5	60	II	133.697	85.1823	48.5151
M58	F	Cell 2	34C	Bicarb	2.5	20	II	43.9854	15.9266	28.0588
M58	F	Cell 2	34C	Bicarb	2.5	40	II	64.3799	25.3654	39.0145
M58	F	Cell 2	34C	Bicarb	2.5	60	II	73.2489	26.9697	46.2792
M58	F	Cell 2	34C	Bicarb	5	20	II	81.5091	49.9589	31.5502
M58	F	Cell 2	34C	Bicarb	5	40	II	114.461	59.4552	55.0058
M58	F	Cell 2	34C	Bicarb	5	60	II	153.043	65.4666	87.5761
M58	F	Cell 2	34C	Bicarb	7.5	20	II	148.973	93.018	55.9546
M58	F	Cell 2	34C	Bicarb	7.5	40	II	196.532	102.493	94.0393
M58	F	Cell 2	34C	Bicarb	7.5	60	II	211.248	104.631	106.618
M58	F	Cell 3	34C	Bicarb	2.5	20	II	13.1671	0.0635557	13.1036
M58	F	Cell 3	34C	Bicarb	2.5	40	II	53.3374	0.068219	53.2691
M58	F	Cell 3	34C	Bicarb	2.5	60	II	56.9531	0.0784827	56.8746
M58	F	Cell 3	34C	Bicarb	5	20	II	67.3981	13.8953	53.5028
M58	F	Cell 3	34C	Bicarb	5	40	II	105.587	44.759	60.8278
M58	F	Cell 3	34C	Bicarb	5	60	II	124.108	46.1225	77.9856
M58	F	Cell 3	34C	Bicarb	7.5	20	II	115.482	64.789	50.6931
M58	F	Cell 3	34C	Bicarb	7.5	40	II	171.905	85.6128	86.2927
M58	F	Cell 3	34C	Bicarb	7.5	60	II	194.711	83.0869	111.624
M58	F	Cell 4	34C	Bicarb	2.5	20	II	54.1549	42.3382	11.8167
M58	F	Cell 4	34C	Bicarb	2.5	40	II	61.806	43.2902	18.5158
M58	F	Cell 4	34C	Bicarb	2.5	60	II	66.1126	43.866	22.2467
M58	F	Cell 4	34C	Bicarb	5	20	II	60.9807	47.1028	13.8779
M58	F	Cell 4	34C	Bicarb	5	40	II	68.5168	48.5443	19.9725
M58	F	Cell 4	34C	Bicarb	5	60	II	74.3193	48.69	25.6292
M58	F	Cell 4	34C	Bicarb	7.5	20	II	65.9115	51.0823	14.8292
M58	F	Cell 4	34C	Bicarb	7.5	40	II	75.9264	54.1602	21.7662
M58	F	Cell 4	34C	Bicarb	7.5	60	II	81.0596	54.0596	27.0001
M58	F	Cell 5	34C	Bicarb	2.5	20	Ia	55.463	15.9958	39.4671
M58	F	Cell 5	34C	Bicarb	2.5	40	Ia	79.7609	21.3412	58.4197
M58	F	Cell 5	34C	Bicarb	2.5	60	Ia	91.1245	23.0329	68.0916
M58	F	Cell 5	34C	Bicarb	5	20	Ia	70.4303	27.7347	42.6957
M58	F	Cell 5	34C	Bicarb	5	40	Ia	90.7322	35.0686	55.6636
M58	F	Cell 5	34C	Bicarb	5	60	Ia	103.328	35.5684	67.7596
M58	F	Cell 5	34C	Bicarb	7.5	20	Ia	94.8421	51.0661	43.776
M58	F	Cell 5	34C	Bicarb	7.5	40	Ia	115.875	47.2928	68.5821
M58	F	Cell 5	34C	Bicarb	7.5	60	Ia	113.694	45.4484	68.2451
M58	F	Cell 5a	34C	Bicarb	7.5	20	Ia	303.03	189.394	113.636
M58	F	Cell 5a	34C	Bicarb	7.5	40	Ia	336.7	181.159	155.541
M58	F	Cell 5a	34C	Bicarb	7.5	60	Ia	394.937	190.136	204.801
M58	F	Cell 6	34C	Bicarb	2.5	20	Ia	29.903	0.167256	29.7357
M58	F	Cell 6	34C	Bicarb	2.5	40	Ia	84.8539	0.0684793	84.7854
M58	F	Cell 6	34C	Bicarb	2.5	60	Ia	155.249	25.5504	129.699
M58	F	Cell 6	34C	Bicarb	5	20	Ia	65.0775	0.071974	65.0055
M58	F	Cell 6	34C	Bicarb	5	40	Ia	91.9693	3.25403	88.7153
M58	F	Cell 6	34C	Bicarb	5	60	Ia	108.992	0.0941597	108.898
M58	F	Cell 6	34C	Bicarb	7.5	20	Ia	69.3524	19.2016	50.1508
M58	F	Cell 6	34C	Bicarb	7.5	40	Ia	89.0002	17.5406	71.4596
M58	F	Cell 6	34C	Bicarb	7.5	60	Ia	104.169	20.7315	83.4372
M58	F	Cell 7	34C	Bicarb	2.5	20	Ia	98.2529	69.8525	28.4004
M58	F	Cell 7	34C	Bicarb	2.5	40	Ia	113.466	74.0247	39.4415
M58	F	Cell 7	34C	Bicarb	2.5	60	Ia	116.775	73.5785	43.1969
M58	F	Cell 7	34C	Bicarb	5	20	Ia	115.882	83.0912	32.7908
M58	F	Cell 7	34C	Bicarb	5	40	Ia	129.173	87.0408	42.1322
M58	F	Cell 7	34C	Bicarb	5	60	Ia	147.092	86.9665	60.1256
M58	F	Cell 7	34C	Bicarb	7.5	20	Ia	119.076	88.9888	30.0875
M58	F	Cell 7	34C	Bicarb	7.5	40	Ia	144.028	96.9342	47.0941
M58	F	Cell 7	34C	Bicarb	7.5	60	Ia	155.327	100.025	55.3018
M58	F	Cell 8	34C	Bicarb	2.5	20	Ia	198.478	68.4036	130.074
M58	F	Cell 8	34C	Bicarb	2.5	40	Ia	262.571	78.5191	184.051
M58	F	Cell 8	34C	Bicarb	2.5	60	Ia	286.87	78.0675	208.802
M58	F	Cell 8	34C	Bicarb	5	20	Ia	265.973	115.043	150.93
M58	F	Cell 8	34C	Bicarb	5	40	Ia	314.764	135.955	178.81
M58	F	Cell 8	34C	Bicarb	5	60	Ia	347.323	144.993	202.329
M58	F	Cell 8	34C	Bicarb	7.5	20	Ia	301.357	161.334	140.022
M58	F	Cell 8	34C	Bicarb	7.5	40	Ia	340.136	175.793	164.343
M58	F	Cell 8	34C	Bicarb	7.5	60	Ia	370.859	177.318	193.541
M58	F	Cell 9	34C	Bicarb	7.5	20	TO	103.359	1.4222	101.937
M58	F	Cell 9	34C	Bicarb	7.5	40	TO	136.515	60.3944	76.1204
M58	F	Cell 9	34C	Bicarb	7.5	60	TO	148.914	55.6054	93.3083
M58	F	Cell 10	34C	Bicarb	2.5	20	TO	23.3802	22.0011	1.37918
M58	F	Cell 10	34C	Bicarb	2.5	40	TO	37.8236	20.8344	16.9892
M58	F	Cell 10	34C	Bicarb	2.5	60	TO	33.0373	21.0548	11.9825
M58	F	Cell 10	34C	Bicarb	5	20	TO	40.7902	26.537	14.2532
M58	F	Cell 10	34C	Bicarb	5	40	TO	49.2021	29.6668	19.5353
M58	F	Cell 10	34C	Bicarb	5	60	TO	58.5661	29.2421	29.324
M58	F	Cell 10	34C	Bicarb	7.5	20	TO	63.9796	39.8487	24.1309
M58	F	Cell 10	34C	Bicarb	7.5	40	TO	53.4915	44.4945	8.99703
M58	F	Cell 10	34C	Bicarb	7.5	60	TO	100.754	44.4929	56.2608
